# Supplementary material for: Examining Facilitators of HPV Vaccination Uptake in Men Who Have Sex with Men: A Cross-Sectional Survey Design
Source: Int J Environ Res Public Health. 2020 Oct 22;17(21):7713. doi: 10.3390/ijerph17217713 (PMC7672608; doi:10.3390/ijerph17217713)
Supplement: Supplementary file 1 [file ijerph-17-07713-s001.zip]

Archive with 1 entries (1 files):
- ijerph-958272-supplementary.docx
